# Supplementary material for: Expression of CTLA-4 and CD86 Antigens and Epstein-Barr Virus Reactivation in Chronic Lymphocytic Leukemia—Any Link with Known Prognostic Factors?
Source: Cancers (Basel). 2022 Jan 28;14(3):672. doi: 10.3390/cancers14030672 (PMC8833759; doi:10.3390/cancers14030672)
Supplement: Supplementary file 1 [file cancers-14-00672-s001.zip]

Archive with 1 entries (1 files):
- cancers-1495756-supplementary.pdf
